# Supplementary material for: Disease burden and attributable risk factors of neonatal disorders and their specific causes in China from 1990 to 2019 and its prediction to 2024
Source: BMC Public Health. 2023 Jan 18;23:122. doi: 10.1186/s12889-023-15050-x (PMC9845098; doi:10.1186/s12889-023-15050-x)
Supplement: Supplementary file 2 — Additional file 2. [file 12889_2023_15050_MOESM2_ESM.txt]

 Visualization：
p1<-ggplot(test,mapping = aes(x=Year,y=value,group=Sex,col=Sex))+labs(fill='')+
  geom_line()+geom_point()+scale_color_manual(values=c("red","green","blue"))+
  theme(axis.line = element_line(color = "black"))+theme(legend.position = c(0.6,0.7))+
  theme(panel.background = element_rect('white'))+
  scale_x_continuous(breaks = seq(1990,2019.5,1))+scale_y_continuous(breaks = seq(0,300,100))+
  theme(axis.text.x=element_text(angle=60,vjust = 0.85,hjust = 0.75))
p2<-p1+labs(y="All-age number in thousands",title = "All-age number of Deaths from 1990 to 2019")
p3<-p2+guides(fill=guide_legend(title=NULL))
p3
p4<-p3+theme(plot.title = element_text(hjust = 0.5))
p4

q1<-ggplot(data=test1, mapping=aes(x = Group, y = Value,fill=Sex))+ theme(panel.background = element_rect('white'))+
  geom_bar(stat="identity",position=position_dodge(0.75),width=0.6)+labs(fill='')+
  theme(axis.line = element_line(color = "black"))+
  scale_y_continuous(limits=c(0,100),expand = c(0, 0))+
  scale_fill_manual(values =c("#3366CC", "#99CCFF" ,"#990000"))+
  labs(x="Measures",y="Age-standardized percentage of attributable number",title = "Low birth weight")+
  theme(plot.title = element_text(hjust = 0.5))
q1  


Forecast:
burden<-c(2023.02220107955,2069.37199859693,2086.75194150051,2104.85588485891,2108.9518565505,2020.36750302098,1955.61511392401,1941.62863715444,1907.47933058902,1895.54471373816,1820.76777811366,1701.33783901038,1620.45280863743,1512.34884842728,1439.96825796583,1343.9522539843,1237.36671085623,1149.52292032392,1091.47136166968,1035.68261745692,952.835656916125,867.353684784599,795.733432897305,727.239202614191,698.748480826628,659.9220223921,602.355116907294,561.873561880305,528.809125668556,492.653721641259
)

tnd<-ts(burden,start=1990,end=2019)
tnd
plot(tnd)
ndiffs(tnd)

dtnd<-diff(tnd,d=2)
plot(dtnd)
adf.test(dtnd)
Acf(dtnd)
pacf(dtnd)

fit<-auto.arima(tnd,d=2)
fit
accuracy(fit)
Box.test(fit$residuals,type="Ljung-Box")
forecast(fit,5)

fit<-arima(tnd,order=c(0,4,0))
fit
Box.test(fit$residuals,type="Ljung-Box")
forecast(fit,5)
fit<-arima(tnd,order=c(0,1,1))
fit
